# Supplementary material for: Complete Chloroplast Genomes and Comparative Analyses of L. chinensis, L. anhuiensis, and L. aurea (Amaryllidaceae)
Source: Int J Mol Sci. 2020 Aug 10;21(16):5729. doi: 10.3390/ijms21165729 (PMC7461117; doi:10.3390/ijms21165729)
Supplement: Supplementary file 1 [file ijms-21-05729-s001.zip]

Archive with 4 entries (4 files):
- ijms-876965-supplementary/Table S1 Splitting genes with introns and exons in the chloroplast genomes of seven Lycoris species.docx
- ijms-876965-supplementary/Table S2 Chloroplast simple sequence repeats (cpSSRs) of seven Lycoris species.docx
- ijms-876965-supplementary/Table S3 Relative synonymous codon usage (RSCU) in the Lycoris chloroplast genomes.docx
- ijms-876965-supplementary/Table S4  The GenBank accession numbers of complete chloroplast genome sequences used for phylogenetic analysis.docx
